# Supplementary material for: Lipophilic Substances of the Leaves and Inflorescences of Centaurea scabiosa L.: Their Composition and Activity Against the Main Protease of SARS-CoV-2
Source: Molecules. 2025 Nov 27;30(23):4568. doi: 10.3390/molecules30234568 (PMC12692864; doi:10.3390/molecules30234568)
Supplement: Supplementary file 1 [file molecules-30-04568-s001.zip]

Archive with 1 entries (1 files):
- molecules-3974117-supplementary.pdf
